# Supplementary material for: Genetic Evidence for Causal Relationships between Plasma Eicosanoid Levels and Cardiovascular Disease
Source: Metabolites. 2024 May 23;14(6):294. doi: 10.3390/metabo14060294 (PMC11206149; doi:10.3390/metabo14060294)
Supplement: Supplementary file 1 [file metabolites-14-00294-s001.zip]

Archive with 2 entries (2 files):
- Bi et Supplementary.pdf
- Supplementary Table S1.pdf
